# Supplementary material for: De novo intronic GATA1 mutation leads to diamond-blackfan anemia like disease
Source: Front Genet. 2023 Feb 10;14:1068923. doi: 10.3389/fgene.2023.1068923 (PMC9950261; doi:10.3389/fgene.2023.1068923)
Supplement: Supplementary file 2 [file Table1.XLSX]

## Sheet: Sheet1
Supplementary Table 1. Primers used in this study
Prmier Name	Sequence (5'-3')
GATA1-seq forward	AGACTGAGGTGATGGAGTGG
GATA1-seq reverse	GAAAGTGGTCGGCACATCC
pGL4.23-GATA1_ChrX: 48,649,737-forward	CCTAACTGGCCGGTACCCTCTGGGCCTGAGGGC
pGL4.23-GATA1_ChrX: 48,649,737-reverse	GGCCAGATCTTGATATCCTCGAGGTGGCCGCCCCAATATGG
GATA1_ChrX: 48,649,737_G>C-forward	ccactcaatggagttagctggggagtgtctgta
GATA1_ChrX: 48,649,737_G>C-reverse	tacagacactccccagctaactccattgagtgg
GATA1-L-qPCR forward	TGAGGCCTACAGACACTCC
GATA1-L-qPCR reverse	GGTGGGACACACAGTTGAG
GATA1-s-qPCR forward	ACCACCAGCCCAGGTCTTTC
GATA1-s-qPCR reverse	CACAGTTGAGGCAGGGTAGAG
GAPDH-qPCR forward	CCATGGGGAAGGTGAAGGTC
GAPDH-qPCR reverse	TGGAATTTGCCATGGGTGGA
GATA2-qPCR forward	ACTGACGGAGAGCATGAAGAT
GATA2-qPCR reverse	CCGGCACATAGGAGGGGTA
TAL1-qPCR forward	CCAAAGTTGTGCGGCGTATC
TAL1-qPCR reverse	CAGGCGGAGGATCTCATTCTT
GFIB-qPCR forward	GCAGGAAGATGAACCGCTCT
GFIB-qPCR reverse	CCAGGCACTGGTTTGGGAA
NEF2-qPCR forward	GCAGGAACAGGGTGATACAGC
NEF2-qPCR reverse	GCAGCTCGGTGATGGACAT
GP1BA-qPCR forward	GCCTTACACTCGCCTCACTC
GP1BA-qPCR reverse	TTGTGGGATAGATCCAGGGTC
MPL-qPCR forward	CCCACTTTGGAACCCGATACG
MPL-qPCR reverse	GAGTCCGAGTCTGGTTTAGGA
